# Supplementary material for: Metabolite Signature of Simvastatin Treatment Involves Multiple Metabolic Pathways
Source: Metabolites. 2022 Aug 16;12(8):753. doi: 10.3390/metabo12080753 (PMC9414498; doi:10.3390/metabo12080753)
Supplement: Supplementary file 1 [file metabolites-12-00753-s001.zip]

Archive with 1 entries (1 files):
- metabolites-1859853-supplementary.pdf
